# Supplementary material for: Discovery of New Zosteropenillines from the Seagrass-Derived Fungus Penicillium yezoense KMM 4679 by OSMAC Strategy
Source: Mar Drugs. 2026 May 30;24(6):193. doi: 10.3390/md24060193 (PMC13301470; doi:10.3390/md24060193)
Supplement: Supplementary file 1 [file marinedrugs-24-00193-s001.zip]

Archive with 1 entries (1 files):
- marinedrugs-4306897-supplementary.pdf
